# Supplementary material for: Sex-Specific Mediating Role of Insulin Resistance and Inflammation in the Effect of Adiposity on Blood Pressure of Prepubertal Children
Source: PLoS One. 2015 Jun 30;10(6):e0132097. doi: 10.1371/journal.pone.0132097 (PMC4488421; doi:10.1371/journal.pone.0132097)
Supplement: S1 Dataset — (ZIP) [file pone.0132097.s001.zip]

Archive with 1 entries (1 files):
- S1 Dataset.sav
